# Supplementary material for: Investigation of Andrographolide Effect on Non-Infected Red Blood Cells Using the 1H-NMR-Based Metabolomics Approach
Source: Metabolites. 2021 Jul 28;11(8):486. doi: 10.3390/metabo11080486 (PMC8400355; doi:10.3390/metabo11080486)
Supplement: Supplementary file 1 [file metabolites-11-00486-s001.zip]

Archive with 1 entries (1 files):
- metabolites-1272655-supplementary.pdf
